# Supplementary material for: High Host Preferences in Epiphytic Lichens Across Diverse Phorophyte Species in the Mediterranean Region
Source: J Fungi (Basel). 2025 Jan 30;11(2):104. doi: 10.3390/jof11020104 (PMC11855953; doi:10.3390/jof11020104)
Supplement: Supplementary file 1 [file jof-11-00104-s001.zip]

Archive with 1 entries (1 files):
- jof-3404942-supplementary.xlsx
